# Supplementary material for: Redescription of Crematogaster cypria Santschi, 1930, new status, with description of two new related species from Greece and Turkey (Hymenoptera, Formicidae)
Source: Zookeys. 2015 May 21;(505):59–77. doi: 10.3897/zookeys.505.9566 (PMC4453236; doi:10.3897/zookeys.505.9566)
Supplement: XML Treatment for Crematogaster (Crematogaster) cypria [file zookeys.505.9566-treatment1.xml]

<!DOCTYPE tp:taxon-treatment
  PUBLIC "-//TaxonX//DTD Taxonomic Treatment Publishing DTD v0 20100105//EN" "tax-treatment-NSO.dtd">
<tp:taxon-treatment xmlns:tp="http://www.plazi.org/taxpub"><tp:treatment-meta><kwd-group><label>Taxon classification</label><kwd><named-content content-type="kingdom">Animalia</named-content></kwd><kwd><named-content content-type="order">Hymenoptera</named-content></kwd><kwd><named-content content-type="family">Formicidae</named-content></kwd></kwd-group><mixed-citation publication-type="journal"><person-group><name><surname>Salata</surname><given-names>Sebastian</given-names></name><name><surname>Borowiec</surname><given-names>Lech</given-names></name></person-group><article-title>Redescription of <italic><tp:taxon-name><tp:taxon-name-part taxon-name-part-type="genus">Crematogaster</tp:taxon-name-part> <tp:taxon-name-part taxon-name-part-type="species">cypria</tp:taxon-name-part></tp:taxon-name></italic> Santschi, 1930, new status, with description of two new related species from Greece and Turkey (<tp:taxon-name><tp:taxon-name-part taxon-name-part-type="order">Hymenoptera</tp:taxon-name-part></tp:taxon-name>, <tp:taxon-name><tp:taxon-name-part taxon-name-part-type="family">Formicidae</tp:taxon-name-part></tp:taxon-name>)</article-title><source>Zookeys</source><day>21</day><month>5</month><year>2015</year><volume>2015</volume><issue>505</issue><fpage>59</fpage><lpage>77</lpage><pub-id pub-id-type="doi">10.3897/zookeys.505.9566</pub-id></mixed-citation></tp:treatment-meta><tp:nomenclature><tp:taxon-name>
                        <tp:taxon-name-part taxon-name-part-type="genus">Crematogaster</tp:taxon-name-part>
                        (<tp:taxon-name-part taxon-name-part-type="subgenus">Crematogaster</tp:taxon-name-part>)
                        <tp:taxon-name-part taxon-name-part-type="species">cypria</tp:taxon-name-part>
                    </tp:taxon-name><tp:taxon-authority>Santschi, 1930</tp:taxon-authority><tp:taxon-status xmlns:xlink="http://www.w3.org/1999/xlink" xlink:type="simple">new status</tp:taxon-status><xref ref-type="fig" rid="F1">Figs 1</xref><xref ref-type="fig" rid="F1">, 2</xref><xref ref-type="fig" rid="F4">, 8</xref><xref ref-type="fig" rid="F5">, 12</xref><xref ref-type="fig" rid="F6">, 15</xref><tp:nomenclature-citation-list><tp:nomenclature-citation><tp:taxon-name><tp:taxon-name-part taxon-name-part-type="genus">Crematogaster</tp:taxon-name-part> (<tp:taxon-name-part taxon-name-part-type="subgenus">Acrocoelia</tp:taxon-name-part>) <tp:taxon-name-part taxon-name-part-type="species">jehovae</tp:taxon-name-part> <tp:taxon-name-part taxon-name-part-type="authority">For. </tp:taxon-name-part> <tp:taxon-name-part taxon-name-part-type="infraspecific-rank">var.</tp:taxon-name-part> <tp:taxon-name-part taxon-name-part-type="variety">cypria</tp:taxon-name-part></tp:taxon-name><comment> Santschi, 1930: 266.</comment></tp:nomenclature-citation></tp:nomenclature-citation-list></tp:nomenclature><tp:treatment-sec sec-type="Locus typicus"><title>Locus typicus.</title><p>Yermasogia river (now Germasogeia [=Yermasoyia] river in Limassol District).</p></tp:treatment-sec><tp:treatment-sec sec-type="Material examined"><title>Material examined.</title><p>Type material: syntype worker on photo (AntWeb resources: Available from: Photo by Alexandra Westrich | URL: <ext-link xmlns:xlink="http://www.w3.org/1999/xlink" ext-link-type="uri" xlink:href="http://www.antweb.org/specimen/casent0912688" xlink:type="simple">http://www.antweb.org/specimen/casent0912688</ext-link>; accessed 18 February 2015): Cr. Jehovae | v Fo | cypria Sant || Chypre | Yermasogia | River. 6.II.30 | G. Mavromoustakis || Type || Sammlung | Dr. F. Santschi | Kairouan || ANTWEB | CASENT | <ext-link xmlns:xlink="http://www.w3.org/1999/xlink" ext-link-type="uri" xlink:href="http://data.antweb.org/specimen/CASENT0912688" xlink:type="simple">0912688</ext-link>.</p><p>Other material examined: 11 workers – Collection L. Borowiec | <tp:taxon-name><tp:taxon-name-part taxon-name-part-type="family">Formicidae</tp:taxon-name-part></tp:taxon-name> | LBC-CY00067 || CYPRUS, Paphos distr., 17 m | Avakas Peen., Avakas Gorge | mouth <named-content xmlns:xlink="http://www.w3.org/1999/xlink" content-type="dwc:verbatimCoordinates" xlink:type="simple">34.91826 N /32.32978 E</named-content> | 2 V 2012, L. Borowiec || Crematogaster | cypria | det. L. Borowiec (DBET, CASC); 13 workers – Collection L. Borowiec | <tp:taxon-name><tp:taxon-name-part taxon-name-part-type="family">Formicidae</tp:taxon-name-part></tp:taxon-name> | LBC-CY00067 || CYPRUS, Paphos distr., 755 m | Panagia-Cedar Valley rd. | <named-content xmlns:xlink="http://www.w3.org/1999/xlink" content-type="dwc:verbatimCoordinates" xlink:type="simple">34°55.635 N/32°38.838 E</named-content> | 5 V 2012, L. Borowiec || Crematogaster | cypria | det. L. Borowiec || (DBET, TU); 2 workers – Collection L. Borowiec | <tp:taxon-name><tp:taxon-name-part taxon-name-part-type="family">Formicidae</tp:taxon-name-part></tp:taxon-name> | LBC-CY00190 || CYPRUS, Limassol Distr. | Agros, 1062 m | <named-content xmlns:xlink="http://www.w3.org/1999/xlink" content-type="dwc:verbatimCoordinates" xlink:type="simple">34.9105 N/33.011 E</named-content> | 19 VIII 2001, leg. Tsausis || Crematogaster | cypria | det. L. Borowiec (DBET).</p></tp:treatment-sec><tp:treatment-sec sec-type="Differential diagnosis"><title>Differential diagnosis.</title><p><italic><tp:taxon-name><tp:taxon-name-part taxon-name-part-type="genus">Crematogaster</tp:taxon-name-part> <tp:taxon-name-part taxon-name-part-type="species">cypria</tp:taxon-name-part></tp:taxon-name></italic> at first glance is very similar to <italic><tp:taxon-name><tp:taxon-name-part taxon-name-part-type="genus">Crematogaster</tp:taxon-name-part> <tp:taxon-name-part taxon-name-part-type="species">jehovae</tp:taxon-name-part></tp:taxon-name></italic> from the Near East; both species have short propodeal spines and pronotum only dorsolaterally with rugae. However, <italic><tp:taxon-name><tp:taxon-name-part taxon-name-part-type="genus">Crematogaster</tp:taxon-name-part> <tp:taxon-name-part taxon-name-part-type="species">cypria</tp:taxon-name-part></tp:taxon-name></italic> differs in the first gastral tergite bearing numerous erect setae, whereas in <italic><tp:taxon-name><tp:taxon-name-part taxon-name-part-type="genus">Crematogaster</tp:taxon-name-part> <tp:taxon-name-part taxon-name-part-type="species">jehovae</tp:taxon-name-part></tp:taxon-name></italic> the first gastral tergite is bearing appressed hairs, with a row of erect setae only along the posterior margin of the tergite. From <italic><tp:taxon-name><tp:taxon-name-part taxon-name-part-type="genus">Crematogaster</tp:taxon-name-part> <tp:taxon-name-part taxon-name-part-type="species">erectepilosa</tp:taxon-name-part></tp:taxon-name></italic> sp. n. and <italic><tp:taxon-name><tp:taxon-name-part taxon-name-part-type="genus">Crematogaster</tp:taxon-name-part> <tp:taxon-name-part taxon-name-part-type="species">gullukdagensis</tp:taxon-name-part></tp:taxon-name></italic> sp. n. it is easily distinguished by shorter propodeal spines and a shorter mesonotal keel (see the key below). <italic><tp:taxon-name><tp:taxon-name-part taxon-name-part-type="genus">Crematogaster</tp:taxon-name-part> <tp:taxon-name-part taxon-name-part-type="species">oasium</tp:taxon-name-part></tp:taxon-name></italic> Santschi, distributed from Algeria to Saudi Arabia, is a similar species, but differs in having very short propodeal spines forming denticles (in <italic><tp:taxon-name><tp:taxon-name-part taxon-name-part-type="genus">Crematogaster</tp:taxon-name-part> <tp:taxon-name-part taxon-name-part-type="species">cypria</tp:taxon-name-part></tp:taxon-name></italic> the spine is distinct, approximately twice as long as wide at its base) and the dorsum of the pronotum is distinctly dull (shiny in <italic><tp:taxon-name><tp:taxon-name-part taxon-name-part-type="genus">Crematogaster</tp:taxon-name-part> <tp:taxon-name-part taxon-name-part-type="species">cypria</tp:taxon-name-part></tp:taxon-name></italic>).</p></tp:treatment-sec><tp:treatment-sec sec-type="Redescription"><title>Redescription.</title><p>Measurements: Workers (n=24): HL: 0.88 ± 0.048 (0.804-1.017); HW: 0.898 ± 0.062 (0.804-1.061); SL: 0.739 ± 0.025 (0.698-0.816); EL: 0.212 ± 0.014 (0.19-0.251); EW: 0.165 ± 0.01 (0.156-0.19); ML: 1.003 ± 0.066 (0.882-1.212); PSL: 0.146 ± 0.019 (0.112-0.19); SDL: 0.06 ± 0.01 (0.034-0.089); PL: 0.359 ± 0.027 (0.313-0.413); PPL: 0.207 ± 0.017 (0.179-0.24); PH: 0.23 ± 0.018 (0.201-0.268); PPH: 0.259 ± 0.02 (0.215-0.302); PNW: 0.57 ± 0.037 (0.503-0.67); LHT: 0.688 ± 0.029 (0.648-0.771); PW: 0.349 ± 0.04 (0.302-0.436); PPW: 0.302 ± 0.029 (0.263-0.38); CI: 101.8 ± 2.13 (96.6-108.2); SI1: 84.1 ± 2.8 (79.9-89.5); SI2: 82.8 ± 3.5 (74.8-87.6); MI: 175.9 ± 4.8 (160.7-183.4); SPI: 41.0 ± 6.6 (26.6-54.5); PI1: 156.5 ± 8.4 (139.6-172.9); PI2: 61.2 ± 4.6 (55.2-75.6); PPI1: 80.0 ± 4.1 (72.8-86.8); PPI2: 53.0 ± 2.7 (49.6-61.8); HTI: 76.5 ± 2.3 (72.6-80.3); EI: 77.9 ± 3.6 (70.6-85.7); EI1: 24.2 ± 1.0 (23.0-26.0); EI2: 19.1 ± 0.5 (18.3-20.0).</p><p>Colour uniformly brown or reddish-brown, mesosoma usually not or only slightly paler coloured than head and abdomen, antennae and legs the same colour as mesosoma (Figs <xref ref-type="fig" rid="F1">1</xref>, <xref ref-type="fig" rid="F1">2</xref>).</p><fig id="F1" position="float" orientation="portrait"><label>Figures 1–2.</label><caption><p><italic><tp:taxon-name><tp:taxon-name-part taxon-name-part-type="genus">Crematogaster</tp:taxon-name-part> <tp:taxon-name-part taxon-name-part-type="species">cypria</tp:taxon-name-part></tp:taxon-name></italic> Santschi, worker <bold>1</bold> dorsal <bold>2</bold> lateral. Scale bar: 1 mm.</p></caption><graphic xmlns:xlink="http://www.w3.org/1999/xlink" xlink:href="zookeys-505-059-g001.jpg" position="float" orientation="portrait" xlink:type="simple" id="oo_44015.jpg"/></fig><p>Head shape quadrate, approximately as wide or slightly wider than long (CI: 101.8 ± 2.13), posterior margin of head in full-face view straight and laterally rounded, occipital carinae distinct (Fig. <xref ref-type="fig" rid="F4">8</xref>). Antennal scapes reaching or surpassing head margin. Midline of eyes situated slightly above midline of head in full-face view, eyes moderately large (EI1: 24.2 ± 1.0) and slightly protruding. Pronotum laterally rounded, without sharp lateral margins, promesonotal suture indistinct, mesonotum without posterior face, more or less forming one plane with pronotum. Metanotal groove deep, laterally constricted; propodeal spines short, approximately two times as long as wide at base, spiniform, not curved downwards (Fig. <xref ref-type="fig" rid="F1">2</xref>). Dorsal face of propodeum short but distinct, convex in profile, posterior face of propodeum distinctly sloping, without or with a very shallow transverse groove. Petiole in dorsal view cordiform, dorsum flat, without posterolateral tubercules or denticles, sides carinate, subpetiolar process absent. Postpetiole distinctly bilobed, with a moderately broad median impression, subpostpetiolar process absent.</p><p>Head surface finely and sparsely punctate, without microreticulation between punctures, shiny. Masticatory margin of mandibles with four teeth, surface of mandibles distinctly carinate. Clypeus mostly smooth, only on sides with thin, short carinae. Antennal scrobes laterally with 5–7 short carinae not reaching to mid-length of eye. Whole surface of head appears shiny. Vestiture of head mostly with sparse, short, adjacent hairs and 5–8 long erect setae on frons and several long erect setae on underside. Antennal scapes on anterior and dorsal surface covered with suberect setae, on posterior surface basally with adjacent and distally suberect setae (Figs <xref ref-type="fig" rid="F4">8</xref>, <xref ref-type="fig" rid="F5">11</xref>). Surface of scape microreticulate. Pronotum only dorsolaterally with short longitudinal rugae, anterior face punctate and microtuberculate at base of setae with very short and sparse carinae, posterior face with slightly carinate setose punctures, sometimes with very thin transverse wrinkles but surface of pronotum appears more or less shiny. Whole dorsal surface of pronotum bearing mixed sparse, short and suberect and long erect setae. Sides of pronotum mostly smooth and shiny with more or less distinct thin, transverse carinae. Mesonotum dorsally in anterior half mostly without sculpture, more or less shiny, without distinct median keel only close to promesonotal suture with small tubercle, in posterior half with thin transverse carinae. Surface of mesonotum with very sparse, short adjacent setae, one to two moderately long, erect setae in anterior part and two pairs of setae posterolaterally. Mesopleuron on whole surface with dense transverse carinae. Dorsal face of propodeum microreticulate, with longitudinal carinae and very sparse and short adjacent pubescence, slope of propodeum smooth and shiny, metapleuron on whole surface with dense, transverse carinae. Petiole on sides with one long and one short erect setae, postpetiolar tubercles with 2-3 erect setae. First gastral tergite with very short and sparse basic pubescence and on whole surface with sparse, moderately long erect setae (Fig. <xref ref-type="fig" rid="F1">2</xref>), subsequent tergites with row of erect setae along posterior margins. Whole surface of tergites with very fine microreticulation, appears <!--PageBreak-->shiny. First sternite with short and sparse basic pubescence and numerous long, erect setae. Legs bearing sparse, short, adjacent pubescence.</p></tp:treatment-sec><tp:treatment-sec sec-type="Distribution"><title>Distribution.</title><p>Known only from Cyprus (Fig. <xref ref-type="fig" rid="F7">20</xref>).</p></tp:treatment-sec><tp:treatment-sec sec-type="Biological data"><title>Biological data.</title><p>Ants were collected on stems of shrubs, on ground around the shrubs, and on rocks. Locality near Avakas Gorge was located near sea shore, only 17 m a.s.l., in a shallow valley of an intermittent stream. The following ant species were recorded in the same area: <italic><tp:taxon-name><tp:taxon-name-part taxon-name-part-type="genus">Aphaenogaster</tp:taxon-name-part> <tp:taxon-name-part taxon-name-part-type="species">sporadis</tp:taxon-name-part></tp:taxon-name></italic> Santschi, <italic><tp:taxon-name><tp:taxon-name-part taxon-name-part-type="genus">Camponotus</tp:taxon-name-part> <tp:taxon-name-part taxon-name-part-type="species">cecconii</tp:taxon-name-part></tp:taxon-name></italic> Emery, <italic><tp:taxon-name><tp:taxon-name-part taxon-name-part-type="genus">Lepisiota</tp:taxon-name-part></tp:taxon-name></italic> sp., <tp:taxon-name><tp:taxon-name-part taxon-name-part-type="genus">Messor</tp:taxon-name-part> <tp:taxon-name-part taxon-name-part-type="uncertainty-rank">cf.</tp:taxon-name-part> <tp:taxon-name-part taxon-name-part-type="species">structor</tp:taxon-name-part></tp:taxon-name>, <italic><tp:taxon-name><tp:taxon-name-part taxon-name-part-type="genus">Messor</tp:taxon-name-part></tp:taxon-name></italic> sp., <italic><tp:taxon-name><tp:taxon-name-part taxon-name-part-type="genus">Monomorium</tp:taxon-name-part> <tp:taxon-name-part taxon-name-part-type="species">bicolor</tp:taxon-name-part></tp:taxon-name></italic> Emery, and <italic><tp:taxon-name><tp:taxon-name-part taxon-name-part-type="genus">Tapinoma</tp:taxon-name-part> <tp:taxon-name-part taxon-name-part-type="species">simrothi</tp:taxon-name-part></tp:taxon-name></italic> Krausse. Locality on roadside between Panagia and Cedar Valley was situated in a montane pine forest at altitude of 755 m. The following ant species were recorded in the same area: <italic><tp:taxon-name><tp:taxon-name-part taxon-name-part-type="genus">Aphaenogaster</tp:taxon-name-part> <tp:taxon-name-part taxon-name-part-type="species">sporadis</tp:taxon-name-part></tp:taxon-name></italic> Santschi, <italic><tp:taxon-name><tp:taxon-name-part taxon-name-part-type="genus">Camponotus</tp:taxon-name-part> <tp:taxon-name-part taxon-name-part-type="species">honaziensis</tp:taxon-name-part></tp:taxon-name></italic> Karaman &amp; Aktaç, <italic><tp:taxon-name><tp:taxon-name-part taxon-name-part-type="genus">Camponotus</tp:taxon-name-part> <tp:taxon-name-part taxon-name-part-type="species">jaliensis</tp:taxon-name-part></tp:taxon-name></italic> Dalla Torre, <italic><tp:taxon-name><tp:taxon-name-part taxon-name-part-type="genus">Camponotus</tp:taxon-name-part> <tp:taxon-name-part taxon-name-part-type="species">sanctus</tp:taxon-name-part></tp:taxon-name></italic> Forel, <tp:taxon-name><tp:taxon-name-part taxon-name-part-type="genus">Cataglyphis</tp:taxon-name-part> <tp:taxon-name-part taxon-name-part-type="uncertainty-rank">cf.</tp:taxon-name-part> <tp:taxon-name-part taxon-name-part-type="species">nodus</tp:taxon-name-part></tp:taxon-name>, <tp:taxon-name><tp:taxon-name-part taxon-name-part-type="genus">Crematogaster</tp:taxon-name-part> <tp:taxon-name-part taxon-name-part-type="uncertainty-rank">cf.</tp:taxon-name-part> <tp:taxon-name-part taxon-name-part-type="species">ionia</tp:taxon-name-part></tp:taxon-name>, <italic><tp:taxon-name><tp:taxon-name-part taxon-name-part-type="genus">Messor</tp:taxon-name-part> <tp:taxon-name-part taxon-name-part-type="species">wasmanni</tp:taxon-name-part></tp:taxon-name></italic> Krausse, <italic><tp:taxon-name><tp:taxon-name-part taxon-name-part-type="genus">Pheidole</tp:taxon-name-part> <tp:taxon-name-part taxon-name-part-type="species">pallidula</tp:taxon-name-part></tp:taxon-name></italic> (Nylander), <italic><tp:taxon-name><tp:taxon-name-part taxon-name-part-type="genus">Plagiolepis</tp:taxon-name-part> <tp:taxon-name-part taxon-name-part-type="species">taurica</tp:taxon-name-part></tp:taxon-name></italic> Santschi, <tp:taxon-name><tp:taxon-name-part taxon-name-part-type="genus">Temnothorax</tp:taxon-name-part> <tp:taxon-name-part taxon-name-part-type="uncertainty-rank">cf.</tp:taxon-name-part> <tp:taxon-name-part taxon-name-part-type="species">recedens</tp:taxon-name-part></tp:taxon-name>, and <tp:taxon-name><tp:taxon-name-part taxon-name-part-type="genus">Tetramorium</tp:taxon-name-part> <tp:taxon-name-part taxon-name-part-type="uncertainty-rank">cf.</tp:taxon-name-part> <tp:taxon-name-part taxon-name-part-type="species">caespitum</tp:taxon-name-part></tp:taxon-name>.</p></tp:treatment-sec><tp:treatment-sec><!--Section generated to contain objects referenced in tp:taxon-treatment.--><fig id="F4" position="float" orientation="portrait"><label>Figures 7–8.</label><caption><p>Worker head <bold>7</bold> <italic><tp:taxon-name><tp:taxon-name-part taxon-name-part-type="genus">Crematogaster</tp:taxon-name-part> <tp:taxon-name-part taxon-name-part-type="species">erectepilosa</tp:taxon-name-part></tp:taxon-name></italic> sp. n. <bold>8</bold> <italic><tp:taxon-name><tp:taxon-name-part taxon-name-part-type="genus">Crematogaster</tp:taxon-name-part> <tp:taxon-name-part taxon-name-part-type="species">cypria</tp:taxon-name-part></tp:taxon-name></italic>. Scale bar: 1 mm.</p></caption><graphic xmlns:xlink="http://www.w3.org/1999/xlink" xlink:href="zookeys-505-059-g004.jpg" position="float" orientation="portrait" xlink:type="simple" id="oo_44018.jpg"/></fig><fig id="F5" position="float" orientation="portrait"><label>Figures 9–12.</label><caption><p>Worker head and scapus <bold>9</bold> <italic><tp:taxon-name><tp:taxon-name-part taxon-name-part-type="genus">Crematogaster</tp:taxon-name-part> <tp:taxon-name-part taxon-name-part-type="species">gullukdagensis</tp:taxon-name-part></tp:taxon-name></italic> sp. n. <bold>10</bold> <italic><tp:taxon-name><tp:taxon-name-part taxon-name-part-type="genus">Crematogaster</tp:taxon-name-part> <tp:taxon-name-part taxon-name-part-type="species">erectepilosa</tp:taxon-name-part></tp:taxon-name></italic> sp. n. <bold>11</bold> <italic><tp:taxon-name><tp:taxon-name-part taxon-name-part-type="genus">Crematogaster</tp:taxon-name-part> <tp:taxon-name-part taxon-name-part-type="species">gullukdagensis</tp:taxon-name-part></tp:taxon-name></italic> sp. n. <bold>12</bold> <italic><tp:taxon-name><tp:taxon-name-part taxon-name-part-type="genus">Crematogaster</tp:taxon-name-part> <tp:taxon-name-part taxon-name-part-type="species">cypria</tp:taxon-name-part></tp:taxon-name></italic>. Scale bar: 1 mm (<bold>9</bold>), 0.5 mm (<bold>10–12</bold>).</p></caption><graphic xmlns:xlink="http://www.w3.org/1999/xlink" xlink:href="zookeys-505-059-g005.jpg" position="float" orientation="portrait" xlink:type="simple" id="oo_44019.jpg"/></fig><fig id="F6" position="float" orientation="portrait"><label>Figures 13–19.</label><caption><p>Mesosoma <bold>13</bold> <italic><tp:taxon-name><tp:taxon-name-part taxon-name-part-type="genus">Crematogaster</tp:taxon-name-part> <tp:taxon-name-part taxon-name-part-type="species">gullukdagensis</tp:taxon-name-part></tp:taxon-name></italic> sp. n. <bold>14</bold> <italic><tp:taxon-name><tp:taxon-name-part taxon-name-part-type="genus">Crematogaster</tp:taxon-name-part> <tp:taxon-name-part taxon-name-part-type="species">erectepilosa</tp:taxon-name-part></tp:taxon-name></italic> sp. n. <bold>15</bold> <italic><tp:taxon-name><tp:taxon-name-part taxon-name-part-type="genus">Crematogaster</tp:taxon-name-part> <tp:taxon-name-part taxon-name-part-type="species">cypria</tp:taxon-name-part></tp:taxon-name></italic> <bold>16</bold> <italic><tp:taxon-name><tp:taxon-name-part taxon-name-part-type="genus">Crematogaster</tp:taxon-name-part> <tp:taxon-name-part taxon-name-part-type="species">jehovae</tp:taxon-name-part></tp:taxon-name></italic> <bold>17</bold> <italic><tp:taxon-name><tp:taxon-name-part taxon-name-part-type="genus">Crematogaster</tp:taxon-name-part> <tp:taxon-name-part taxon-name-part-type="species">ionia</tp:taxon-name-part></tp:taxon-name></italic> <bold>18</bold> <italic><tp:taxon-name><tp:taxon-name-part taxon-name-part-type="genus">Crematogaster</tp:taxon-name-part> <tp:taxon-name-part taxon-name-part-type="species">schmidti</tp:taxon-name-part></tp:taxon-name></italic> <bold>19</bold> <italic><tp:taxon-name><tp:taxon-name-part taxon-name-part-type="genus">Crematogaster</tp:taxon-name-part> <tp:taxon-name-part taxon-name-part-type="species">lorteti</tp:taxon-name-part></tp:taxon-name></italic>. Scale bar: 1 mm.</p></caption><graphic xmlns:xlink="http://www.w3.org/1999/xlink" xlink:href="zookeys-505-059-g006.jpg" position="float" orientation="portrait" xlink:type="simple" id="oo_44020.jpg"/></fig><fig id="F7" position="float" orientation="portrait"><label>Figure 20.</label><caption><p>Distribution of <italic><tp:taxon-name><tp:taxon-name-part taxon-name-part-type="genus">Crematogaster</tp:taxon-name-part> <tp:taxon-name-part taxon-name-part-type="species">cypria</tp:taxon-name-part></tp:taxon-name></italic> Santschi (red circles), <italic><tp:taxon-name><tp:taxon-name-part taxon-name-part-type="genus">Crematogaster</tp:taxon-name-part> <tp:taxon-name-part taxon-name-part-type="species">erectepilosa</tp:taxon-name-part></tp:taxon-name></italic> sp. n. (yellow circles) and <italic><tp:taxon-name><tp:taxon-name-part taxon-name-part-type="genus">Crematogaster</tp:taxon-name-part> <tp:taxon-name-part taxon-name-part-type="species">gullukdagensis</tp:taxon-name-part></tp:taxon-name></italic> sp. n. (blue circle).</p></caption><graphic xmlns:xlink="http://www.w3.org/1999/xlink" xlink:href="zookeys-505-059-g007.jpg" position="float" orientation="portrait" xlink:type="simple" id="oo_44021.jpg"/></fig></tp:treatment-sec></tp:taxon-treatment>
