# Supplementary material for: Redescription of Crematogaster cypria Santschi, 1930, new status, with description of two new related species from Greece and Turkey (Hymenoptera, Formicidae)
Source: Zookeys. 2015 May 21;(505):59–77. doi: 10.3897/zookeys.505.9566 (PMC4453236; doi:10.3897/zookeys.505.9566)
Supplement: XML Treatment for Crematogaster erectepilosa [file zookeys.505.9566-treatment2.xml]

<!DOCTYPE tp:taxon-treatment
  PUBLIC "-//TaxonX//DTD Taxonomic Treatment Publishing DTD v0 20100105//EN" "tax-treatment-NSO.dtd">
<tp:taxon-treatment xmlns:tp="http://www.plazi.org/taxpub"><tp:treatment-meta><kwd-group><label>Taxon classification</label><kwd><named-content content-type="kingdom">Animalia</named-content></kwd><kwd><named-content content-type="order">Hymenoptera</named-content></kwd><kwd><named-content content-type="family">Formicidae</named-content></kwd></kwd-group><mixed-citation publication-type="journal"><person-group><name><surname>Salata</surname><given-names>Sebastian</given-names></name><name><surname>Borowiec</surname><given-names>Lech</given-names></name></person-group><article-title>Redescription of <italic><tp:taxon-name><tp:taxon-name-part taxon-name-part-type="genus">Crematogaster</tp:taxon-name-part> <tp:taxon-name-part taxon-name-part-type="species">cypria</tp:taxon-name-part></tp:taxon-name></italic> Santschi, 1930, new status, with description of two new related species from Greece and Turkey (<tp:taxon-name><tp:taxon-name-part taxon-name-part-type="order">Hymenoptera</tp:taxon-name-part></tp:taxon-name>, <tp:taxon-name><tp:taxon-name-part taxon-name-part-type="family">Formicidae</tp:taxon-name-part></tp:taxon-name>)</article-title><source>Zookeys</source><day>21</day><month>5</month><year>2015</year><volume>2015</volume><issue>505</issue><fpage>59</fpage><lpage>77</lpage><pub-id pub-id-type="doi">10.3897/zookeys.505.9566</pub-id></mixed-citation></tp:treatment-meta><tp:nomenclature><tp:taxon-name>
                        <tp:taxon-name-part taxon-name-part-type="genus">Crematogaster</tp:taxon-name-part>
                        <tp:taxon-name-part taxon-name-part-type="species">erectepilosa</tp:taxon-name-part>
                        <object-id xmlns:xlink="http://www.w3.org/1999/xlink" content-type="zoobank" xlink:type="simple">http://zoobank.org/7FB3C7FB-3C73-4B2A-89C4-B8EFED0F155C</object-id>
                    </tp:taxon-name><tp:taxon-status xmlns:xlink="http://www.w3.org/1999/xlink" xlink:type="simple">sp. n.</tp:taxon-status><xref ref-type="fig" rid="F2">Figs 3</xref><xref ref-type="fig" rid="F2">, 4</xref><xref ref-type="fig" rid="F4">, 7</xref><xref ref-type="fig" rid="F5">, 10</xref><xref ref-type="fig" rid="F6">, 14</xref><!--PageBreak--><!--PageBreak--></tp:nomenclature><tp:treatment-sec sec-type="Type material"><title>Type material.</title><p>Holotype worker – Collection L. Borowiec | <tp:taxon-name><tp:taxon-name-part taxon-name-part-type="family">Formicidae</tp:taxon-name-part></tp:taxon-name> | LBC-GR01365 || GREECE, Dodecanese | Karpathos, Olympos, 429 m | <named-content xmlns:xlink="http://www.w3.org/1999/xlink" content-type="dwc:verbatimCoordinates" xlink:type="simple">35,72448 N/27,1697 E</named-content> | 19 V 2014, S. Salata (MNHW no. 1222 ); 18 paratype workers: the same data as holotype (DBET, CASC, TU no. ANTWEB1008777-ANTWEB1008794); 2 paratype workers – Collection L. Borowiec | <tp:taxon-name><tp:taxon-name-part taxon-name-part-type="family">Formicidae</tp:taxon-name-part></tp:taxon-name> | LBC-GR01364 || GREECE, Dodecanese, 385 m | Karpathos, Spoa-Mesochori rd. | loc 2., <named-content xmlns:xlink="http://www.w3.org/1999/xlink" content-type="dwc:verbatimCoordinates" xlink:type="simple">35,63108 N/27,13624 E</named-content> | 22 V 2014, S. Salata (DBET no. ANTWEB1008795-ANTWEB1008796); 22 paratype workers – GREECE, Dodecanese, 385 m | Karpathos, Spoa-Mesochori rd. | loc 2., <named-content xmlns:xlink="http://www.w3.org/1999/xlink" content-type="dwc:verbatimCoordinates" xlink:type="simple">35,63108 N/27,13624 E</named-content> | 22 V 2014, S. Salata (DBET, SSC no. ANTWEB100879-ANTWEB1008818); 1 paratype worker – Collection L. Borowiec | <tp:taxon-name><tp:taxon-name-part taxon-name-part-type="family">Formicidae</tp:taxon-name-part></tp:taxon-name> | LBC-GR01364 || GREECE, Dodecanese, 399 m | Karpathos, Spoa-Mesochori rd. | <named-content xmlns:xlink="http://www.w3.org/1999/xlink" content-type="dwc:verbatimCoordinates" xlink:type="simple">35,62748 N/27,12748 E</named-content> | 21 V 2014, S. Salata (DBET no. ANTWEB1008819); 1 paratype worker – GREECE Dodecanese | Karpathos, Ag. Nikolaos, | 189 m <named-content xmlns:xlink="http://www.w3.org/1999/xlink" content-type="dwc:verbatimCoordinates" xlink:type="simple">35°38'N 27°09'E</named-content> | 20.05.14 S. Salata (SSC no. ANTWEB1008820); 32 paratype workers – GREECE Karpathos | Trachanammos, 0 m. | <named-content xmlns:xlink="http://www.w3.org/1999/xlink" content-type="dwc:verbatimCoordinates" xlink:type="simple">35°27'N 27°06'E</named-content> | 22.05.14 S. Salata  (DBET, SSC no. ANTWEB1008821-ANTWEB1008852); 4 paratype workers – GREECE Dodecanese | Karpathos, Achamandria, | 222 m <named-content xmlns:xlink="http://www.w3.org/1999/xlink" content-type="dwc:verbatimCoordinates" xlink:type="simple">35°41'N 27°09'E</named-content> | 18.05.14 S. Salata (SSC no. ANTWEB1008853-ANTWEB1008856); 1 paratype worker – GREECE Dodecanese | Karpathos, Olympos, 351 m | <named-content xmlns:xlink="http://www.w3.org/1999/xlink" content-type="dwc:verbatimCoordinates" xlink:type="simple">35°43'N 27°10'E</named-content> | 19.05.14 S. Salata (SSC no. ANTWEB1008857); 2 paratype workers – GREECE Dodec. Karpathos, | Vanada, 460 m <named-content xmlns:xlink="http://www.w3.org/1999/xlink" content-type="dwc:verbatimCoordinates" xlink:type="simple">35°33' | N/27°09'E</named-content>, 12.10.2013 | Lymberakis (SSC no. ANTWEB1008858-ANTWEB1008859); 1 paratype worker – GREECE Dodec. Rodos, | Prasonisi, 17 m <named-content xmlns:xlink="http://www.w3.org/1999/xlink" content-type="dwc:verbatimCoordinates" xlink:type="simple">36°58' | N/27°44'E</named-content>, 9.07.2006 | Chatzaki M. (SSC no. <!--PageBreak-->ANTWEB1008860); 1 paratype worker – GREECE Dodec. | Kandelioussa, 76 m <named-content xmlns:xlink="http://www.w3.org/1999/xlink" content-type="dwc:verbatimCoordinates" xlink:type="simple">36°30'N | /26°58'E</named-content>, 6.06.2006 | Chatzaki M. (SSC no. ANTWEB1008861); 1 paratype worker – Collection L. Borowiec | <tp:taxon-name><tp:taxon-name-part taxon-name-part-type="family">Formicidae</tp:taxon-name-part></tp:taxon-name> | LBC-GR01551 || GREECE, Dodecanese, Rodos | Prasonisi, 9 VII 2006, 14 m | <named-content xmlns:xlink="http://www.w3.org/1999/xlink" content-type="dwc:verbatimCoordinates" xlink:type="simple">35,8842 N 27,768 E</named-content> | leg. M. Chatzaki (DBET no. ANTWEB1008862); 1 paratype worker – Collection L. Borowiec | <tp:taxon-name><tp:taxon-name-part taxon-name-part-type="family">Formicidae</tp:taxon-name-part></tp:taxon-name> | LBC-GR01550 || GREECE, Dodecanese, 270 m | Kos, Pelli | <named-content xmlns:xlink="http://www.w3.org/1999/xlink" content-type="dwc:verbatimCoordinates" xlink:type="simple">36,8352/N 27,1668 E</named-content> | 9 IX 2001 leg. M. Chatzaki (DBET no. ANTWEB1008863);</p></tp:treatment-sec><tp:treatment-sec sec-type="Differential diagnosis"><title>Differential diagnosis.</title><p><italic><tp:taxon-name><tp:taxon-name-part taxon-name-part-type="genus">Crematogaster</tp:taxon-name-part> <tp:taxon-name-part taxon-name-part-type="species">erectepilosa</tp:taxon-name-part></tp:taxon-name></italic> sp. n. differs from all species from the north-eastern part of the Mediterranean Basin, except <italic><tp:taxon-name><tp:taxon-name-part taxon-name-part-type="genus">Crematogaster</tp:taxon-name-part> <tp:taxon-name-part taxon-name-part-type="species">cypria</tp:taxon-name-part></tp:taxon-name></italic> Santschi and <italic><tp:taxon-name><tp:taxon-name-part taxon-name-part-type="genus">Crematogaster</tp:taxon-name-part> <tp:taxon-name-part taxon-name-part-type="species">gullukdagensis</tp:taxon-name-part></tp:taxon-name></italic> sp. n., in that the first gastral tergite bearing numerous erect setae. <italic><tp:taxon-name><tp:taxon-name-part taxon-name-part-type="genus">Crematogaster</tp:taxon-name-part> <tp:taxon-name-part taxon-name-part-type="species">cypria</tp:taxon-name-part></tp:taxon-name></italic> is well distinguished by shorter propodeal spines and mesonotal keel (see key below). <italic><tp:taxon-name><tp:taxon-name-part taxon-name-part-type="genus">Crematogaster</tp:taxon-name-part> <tp:taxon-name-part taxon-name-part-type="species">gullukdagensis</tp:taxon-name-part></tp:taxon-name></italic> is very similar but differs in having the antennal scape predominantly with subappressed and suberect setae (Fig. <xref ref-type="fig" rid="F5">11</xref>), while in <italic><tp:taxon-name><tp:taxon-name-part taxon-name-part-type="genus">Crematogaster</tp:taxon-name-part> <tp:taxon-name-part taxon-name-part-type="species">erectepilosa</tp:taxon-name-part></tp:taxon-name></italic> sp. n. the setae on scape are mostly erect (Fig. <xref ref-type="fig" rid="F5">10</xref>). Head in full face view in <italic><tp:taxon-name><tp:taxon-name-part taxon-name-part-type="genus">Crematogaster</tp:taxon-name-part> <tp:taxon-name-part taxon-name-part-type="species">erectepilosa</tp:taxon-name-part></tp:taxon-name></italic> sp. n. appears round, while in <italic><tp:taxon-name><tp:taxon-name-part taxon-name-part-type="genus">Crematogaster</tp:taxon-name-part> <tp:taxon-name-part taxon-name-part-type="species">gullukdagensis</tp:taxon-name-part></tp:taxon-name></italic> sp. n. it is slightly square. Eyes in <italic><tp:taxon-name><tp:taxon-name-part taxon-name-part-type="genus">Crematogaster</tp:taxon-name-part> <tp:taxon-name-part taxon-name-part-type="species">erectepilosa</tp:taxon-name-part></tp:taxon-name></italic> sp. n. are more round (EI 74.3 ± 2.3 [71.5-78.8]) and in <italic><tp:taxon-name><tp:taxon-name-part taxon-name-part-type="genus">Crematogaster</tp:taxon-name-part> <tp:taxon-name-part taxon-name-part-type="species">gullukdagensis</tp:taxon-name-part></tp:taxon-name></italic> sp. n. they are more oval (EI 69.5 ± 3.1 [63.4-73.6]). Body ground colour in <italic><tp:taxon-name><tp:taxon-name-part taxon-name-part-type="genus">Crematogaster</tp:taxon-name-part> <tp:taxon-name-part taxon-name-part-type="species">erectepilosa</tp:taxon-name-part></tp:taxon-name></italic> sp. n. is darker, yellowish-brown to brown, in <italic><tp:taxon-name><tp:taxon-name-part taxon-name-part-type="genus">Crematogaster</tp:taxon-name-part> <tp:taxon-name-part taxon-name-part-type="species">gullukdagensis</tp:taxon-name-part></tp:taxon-name></italic> sp. n. yellowish to pale yellowish-brown. Propodeal spines of <italic><tp:taxon-name><tp:taxon-name-part taxon-name-part-type="genus">Crematogaster</tp:taxon-name-part> <tp:taxon-name-part taxon-name-part-type="species">erectepilosa</tp:taxon-name-part></tp:taxon-name></italic> sp. n. in most specimens are slightly curved down, while in <italic><tp:taxon-name><tp:taxon-name-part taxon-name-part-type="genus">Crematogaster</tp:taxon-name-part> <tp:taxon-name-part taxon-name-part-type="species">gullukdagensis</tp:taxon-name-part></tp:taxon-name></italic> sp. n. propodeal spines are mostly straight, spine at base slightly thicker in <italic><tp:taxon-name><tp:taxon-name-part taxon-name-part-type="genus">Crematogaster</tp:taxon-name-part> <tp:taxon-name-part taxon-name-part-type="species">erectepilosa</tp:taxon-name-part></tp:taxon-name></italic> sp. n. and thinner in <italic><tp:taxon-name><tp:taxon-name-part taxon-name-part-type="genus">Crematogaster</tp:taxon-name-part> <tp:taxon-name-part taxon-name-part-type="species">gullukdagensis</tp:taxon-name-part></tp:taxon-name></italic> sp. n. Sides of pronotum in <italic><tp:taxon-name><tp:taxon-name-part taxon-name-part-type="genus">Crematogaster</tp:taxon-name-part> <tp:taxon-name-part taxon-name-part-type="species">erectepilosa</tp:taxon-name-part></tp:taxon-name></italic> sp. n. in most specimens have fine longitudinal striation, while in <italic><tp:taxon-name><tp:taxon-name-part taxon-name-part-type="genus">Crematogaster</tp:taxon-name-part> <tp:taxon-name-part taxon-name-part-type="species">gullukdagensis</tp:taxon-name-part></tp:taxon-name></italic> sp. n. they are mostly without striation, smooth and shiny.</p></tp:treatment-sec><tp:treatment-sec sec-type="Description"><title>Description.</title><p>Measurements: Workers (n=23): HL: 0.948 ± 0.039 (0.872-1.017); HW: 0.972 ± 0.056 (0.872-1.072); SL: 0.884 ± 0.027 (0.835-0.921); EL: 0.228 ± 0.007 (0.212-0.235); EW: 0.169 ± 0.005 (0.162-0.179); ML:1.117 ± 0.057 (1.011-1.209); PSL: 0.2 ± 0.023 (0.156-0.251); SDL: 0.065 ± 0.03 (0.044-0.165); PL: 0.415 ± 0.014 (0.391-0.436); PPL: 0.207 ± 0.012 (0.19-0.235); PH: 0.228 ± 0.016 (0.19-0.246); PPH: 0.26 ± 0.017 (0.223-0.291); PNW: 0.6 ± 0.03 (0.547-0.654); LHT: 0.81 ± 0.027 (0.777-0.865); PW: 0.337 ± 0.03 (0.236-0.38); PPW: 0.297 ± 0.018 (0.268-0.335); CI: 102.5 ± 1.9 (99.3-105.4); SI1: 93.3 ± 1.9 (89.3-96.0); SI2: 91.1 ± 3.0 (84.7-96.0); MI: 186.1 ± 3.7 (179.6-194.0); SPI: 28.9 ± 4.3 (23.2-37.8); PI1: 184.3 ± 11.7 (167.9-205.8); PI2: 56.2 ± 4.0 (42.2-59.2); PPI1: 79.1 ± 3.5 (73.4-83.7); PPI2: 49.5 ± 1.0 (47.9-51.2); HTI: 84.8 ± 2.6 (81.1-90.4); EI: 74.3 ± 2.3 (71.5-78.8); EI1: 24.1 ± 0.7 (22.7-25.0); EI2: 17.9 ± 0.7 (16.9-18.7).</p><p>Colour uniformly pale to dark brown, mesosoma not paler coloured than head and abdomen, legs the same colour, antennae only slightly paler coloured than mesosoma (Figs <xref ref-type="fig" rid="F2">3</xref>, <xref ref-type="fig" rid="F2">4</xref>).</p><fig id="F2" position="float" orientation="portrait"><label>Figures 3–4.</label><caption><p><italic><tp:taxon-name><tp:taxon-name-part taxon-name-part-type="genus">Crematogaster</tp:taxon-name-part> <tp:taxon-name-part taxon-name-part-type="species">erectepilosa</tp:taxon-name-part></tp:taxon-name></italic> sp. n., worker <bold>3</bold> dorsal <bold>4</bold> lateral. Scale bar: 1 mm.</p></caption><graphic xmlns:xlink="http://www.w3.org/1999/xlink" xlink:href="zookeys-505-059-g002.jpg" position="float" orientation="portrait" xlink:type="simple" id="oo_44016.jpg"/></fig><p>Head shape almost round, approximately as wide as long (CI: 102.5 ± 1.9), posterior margin of head in full-face view straight and laterally rounded, occipital carinae distinct (Fig. <xref ref-type="fig" rid="F4">7</xref>). Antennal scapes slightly surpassing head margin. Midline of eyes situated slightly above midline of head in full-face view, eyes moderately <!--PageBreak-->large (EI1: 24.1 ± 0.7) and protruding. Pronotum laterally rounded, with sharp lateral margins, promesonotal suture absent, mesonotum without posterior face more or less forming one plane with pronotum. Metanotal groove deep, laterally constricted; propodeal spines long, 2.7–2.8 times as long as wide at base, spiniform, in most specimens slightly curved downwards (Fig. <xref ref-type="fig" rid="F2">4</xref>). Dorsal face of propodeum short but distinct, convex in profile, posterior face of propodeum distinctly sloping, without transverse groove. Petiole in dorsal view cordiform, dorsum flat or slightly concave, without posterolateral tubercules or denticles, sides carinate, subpetiolar <!--PageBreak-->process absent. Postpetiole distinctly bilobed, with a narrow median impression, subpostpetiolar process absent.</p><p>Head surface finely and sparsely punctate, without microreticulation between punctures, shiny. Masticatory margin of mandibles with four teeth, surface of mandibles distinctly carinate. Clypeus on whole surface with thin carinae or only in the middle carinae indistinct. Antennal scrobes laterally with 7–9 long carinae extending to mid length of eye, also genae with carinae and area behind eyes with thin carinae. Whole surface of head appears shiny. Vestiture of head mostly with sparse, short, suberect hairs and 5–8 long erect setae on frons and several long erect setae on underside. Antennal scapes on anterior and dorsal surface bearing long erect setae, on posterior surface basally with suberect and distally erect setae (Figs <xref ref-type="fig" rid="F4">7</xref>, <xref ref-type="fig" rid="F5">10</xref>). Surface of scape with indistinct microreticulation, shiny. Pronotum in anterior half and dorsolaterally with longitudinal rugae, posterior face with punctuation and sparse, very short carinae, surface of pronotum appears more or less shiny. Whole dorsal surface of pronotum bearing mixed sparse, short suberect and long erect setae. Sides of pronotum with more or less distinct thin, transverse carinae disappearing from anterior to posterior margin of pronotum but in most specimens well visible. Mesonotum dorsally on whole length with longitudinal and oblique rugae, more or less shiny, with distinct median keel in most specimens running from anterior margin of mesonotum to its ¾ length, in some specimens reaching to posterior margin of mesonotum. Surface of mesonotum with very sparse, short adjacent setae. Mesopleuron on whole surface with dense, transverse carinae. Dorsal face of propodeum with longitudinal carinae and very sparse and short adjacent pubescence, slope of propodeum smooth and shiny, metapleuron on whole surface with dense, transverse carinae. Petiole on sides and posterior half with long erect setae, also postpetiolar tubercles several erect setae. First gastral tergite with sparse, moderately long, suberect basic pubescence and on whole surface with sparse, moderately long erect setae (Fig. <xref ref-type="fig" rid="F1">2</xref>), subsequent tergites with row of erect setae along posterior margins. Whole surface of tergites with very fine microreticulation, appears shiny. First sternite with moderately long and sparse basic pubescence and numerous long, erect setae. Legs bearing sparse, moderately long, more or less erect pubescence.</p></tp:treatment-sec><tp:treatment-sec sec-type="Etymology"><title>Etymology.</title><p>Named after erect setae on antennal scape.</p></tp:treatment-sec><tp:treatment-sec sec-type="Distribution"><title>Distribution.</title><p>Dodecanese Archipelago in Aegean Greece (Fig. <xref ref-type="fig" rid="F7">20</xref>).</p></tp:treatment-sec><tp:treatment-sec sec-type="Biological data"><title>Biological data.</title><p>The ants were collected on ground around shrubs and from shrub leaves and stems. Locality on Karpathos, Olympos was placed 429 m a.s.l. in dry, stony and rocky area with sparse shrubs. The following ant species were recorded in the same area: <!--PageBreak--><italic><tp:taxon-name><tp:taxon-name-part taxon-name-part-type="genus">Aphaenogaster</tp:taxon-name-part> <tp:taxon-name-part taxon-name-part-type="species">olympica</tp:taxon-name-part></tp:taxon-name></italic> Borowiec &amp; Salata, <italic><tp:taxon-name><tp:taxon-name-part taxon-name-part-type="genus">Camponotus</tp:taxon-name-part> <tp:taxon-name-part taxon-name-part-type="species">gestroi</tp:taxon-name-part></tp:taxon-name></italic> Emery, <italic><tp:taxon-name><tp:taxon-name-part taxon-name-part-type="genus">Camponotus</tp:taxon-name-part> <tp:taxon-name-part taxon-name-part-type="species">honaziensis</tp:taxon-name-part></tp:taxon-name></italic> Karaman &amp; Aktaç, <italic><tp:taxon-name><tp:taxon-name-part taxon-name-part-type="genus">Camponotus</tp:taxon-name-part> <tp:taxon-name-part taxon-name-part-type="species">ionius</tp:taxon-name-part></tp:taxon-name></italic> Emery, <italic><tp:taxon-name><tp:taxon-name-part taxon-name-part-type="genus">Camponotus</tp:taxon-name-part> <tp:taxon-name-part taxon-name-part-type="species">jaliensis</tp:taxon-name-part></tp:taxon-name></italic> Dalla Torre, <italic><tp:taxon-name><tp:taxon-name-part taxon-name-part-type="genus">Camponotus</tp:taxon-name-part> <tp:taxon-name-part taxon-name-part-type="species">kiesenwetteri</tp:taxon-name-part></tp:taxon-name></italic> (Roger), <italic><tp:taxon-name><tp:taxon-name-part taxon-name-part-type="genus">Crematogaster</tp:taxon-name-part> <tp:taxon-name-part taxon-name-part-type="species">ionia</tp:taxon-name-part></tp:taxon-name></italic> Forel, <italic><tp:taxon-name><tp:taxon-name-part taxon-name-part-type="genus">Crematogaster</tp:taxon-name-part> <tp:taxon-name-part taxon-name-part-type="species">sordidula</tp:taxon-name-part></tp:taxon-name></italic> (Nylander), <italic><tp:taxon-name><tp:taxon-name-part taxon-name-part-type="genus">Lepisiota</tp:taxon-name-part> <tp:taxon-name-part taxon-name-part-type="species">nigra</tp:taxon-name-part></tp:taxon-name></italic> (Dalla Torre), <italic><tp:taxon-name><tp:taxon-name-part taxon-name-part-type="genus">Messor</tp:taxon-name-part> <tp:taxon-name-part taxon-name-part-type="species">orientalis</tp:taxon-name-part></tp:taxon-name></italic> (Emery), <italic><tp:taxon-name><tp:taxon-name-part taxon-name-part-type="genus">Messor</tp:taxon-name-part> <tp:taxon-name-part taxon-name-part-type="species">wasmanni</tp:taxon-name-part></tp:taxon-name></italic> Krausse, <italic><tp:taxon-name><tp:taxon-name-part taxon-name-part-type="genus">Pheidole</tp:taxon-name-part> <tp:taxon-name-part taxon-name-part-type="species">pallidula</tp:taxon-name-part></tp:taxon-name></italic> (Nylander), <italic><tp:taxon-name><tp:taxon-name-part taxon-name-part-type="genus">Plagiolepis</tp:taxon-name-part> <tp:taxon-name-part taxon-name-part-type="species">pallescens</tp:taxon-name-part></tp:taxon-name></italic> sensu Radchenko, <italic><tp:taxon-name><tp:taxon-name-part taxon-name-part-type="genus">Tapinoma</tp:taxon-name-part> <tp:taxon-name-part taxon-name-part-type="species">simrothi</tp:taxon-name-part></tp:taxon-name></italic> Krausse, <italic><tp:taxon-name><tp:taxon-name-part taxon-name-part-type="genus">Temnothorax</tp:taxon-name-part> <tp:taxon-name-part taxon-name-part-type="species">exilis</tp:taxon-name-part></tp:taxon-name></italic> (Emery), <italic><tp:taxon-name><tp:taxon-name-part taxon-name-part-type="genus">Temnothorax</tp:taxon-name-part> <tp:taxon-name-part taxon-name-part-type="species">recedens</tp:taxon-name-part></tp:taxon-name></italic> (Nylander), and <italic><tp:taxon-name><tp:taxon-name-part taxon-name-part-type="genus">Temnothorax</tp:taxon-name-part> <tp:taxon-name-part taxon-name-part-type="species">solerii</tp:taxon-name-part></tp:taxon-name></italic> (Menozzi). First locality on Spoa-Mesochori rd. was on a rocky slope, above olive orchard, overgrown by shrubs. The following ant species were recorded in the same area: <italic><tp:taxon-name><tp:taxon-name-part taxon-name-part-type="genus">Aphaenogaster</tp:taxon-name-part> <tp:taxon-name-part taxon-name-part-type="species">karpathica</tp:taxon-name-part></tp:taxon-name></italic> Boer, <italic><tp:taxon-name><tp:taxon-name-part taxon-name-part-type="genus">Aphaenogaster</tp:taxon-name-part> <tp:taxon-name-part taxon-name-part-type="species">olympica</tp:taxon-name-part></tp:taxon-name></italic> Borowiec &amp; Salata, <italic><tp:taxon-name><tp:taxon-name-part taxon-name-part-type="genus">Camponotus</tp:taxon-name-part> <tp:taxon-name-part taxon-name-part-type="species">ionius</tp:taxon-name-part></tp:taxon-name></italic> Emery, <italic><tp:taxon-name><tp:taxon-name-part taxon-name-part-type="genus">Camponotus</tp:taxon-name-part> <tp:taxon-name-part taxon-name-part-type="species">jaliensis</tp:taxon-name-part></tp:taxon-name></italic> Dalla Torre, <italic><tp:taxon-name><tp:taxon-name-part taxon-name-part-type="genus">Camponotus</tp:taxon-name-part> <tp:taxon-name-part taxon-name-part-type="species">kiesenwetteri</tp:taxon-name-part></tp:taxon-name></italic> (Roger), <italic><tp:taxon-name><tp:taxon-name-part taxon-name-part-type="genus">Camponotus</tp:taxon-name-part> <tp:taxon-name-part taxon-name-part-type="species">lateralis</tp:taxon-name-part></tp:taxon-name></italic> (Olivier), <italic><tp:taxon-name><tp:taxon-name-part taxon-name-part-type="genus">Crematogaster</tp:taxon-name-part> <tp:taxon-name-part taxon-name-part-type="species">sordidula</tp:taxon-name-part></tp:taxon-name></italic> (Nylander), <italic><tp:taxon-name><tp:taxon-name-part taxon-name-part-type="genus">Lepisiota</tp:taxon-name-part> <tp:taxon-name-part taxon-name-part-type="species">nigra</tp:taxon-name-part></tp:taxon-name></italic> (Dalla Torre), <italic><tp:taxon-name><tp:taxon-name-part taxon-name-part-type="genus">Messor</tp:taxon-name-part> <tp:taxon-name-part taxon-name-part-type="species">wasmanni</tp:taxon-name-part></tp:taxon-name></italic> Krausse, <italic><tp:taxon-name><tp:taxon-name-part taxon-name-part-type="genus">Pheidole</tp:taxon-name-part> <tp:taxon-name-part taxon-name-part-type="species">pallidula</tp:taxon-name-part></tp:taxon-name></italic> (Nylander), <italic><tp:taxon-name><tp:taxon-name-part taxon-name-part-type="genus">Plagiolepis</tp:taxon-name-part> <tp:taxon-name-part taxon-name-part-type="species">pallescens</tp:taxon-name-part></tp:taxon-name></italic> sensu Radchenko, <italic><tp:taxon-name><tp:taxon-name-part taxon-name-part-type="genus">Plagiolepis</tp:taxon-name-part> <tp:taxon-name-part taxon-name-part-type="species">taurica</tp:taxon-name-part></tp:taxon-name></italic> Santschi, <italic><tp:taxon-name><tp:taxon-name-part taxon-name-part-type="genus">Tapinoma</tp:taxon-name-part> <tp:taxon-name-part taxon-name-part-type="species">simrothi</tp:taxon-name-part></tp:taxon-name></italic> Krausse, <italic><tp:taxon-name><tp:taxon-name-part taxon-name-part-type="genus">Temnothorax</tp:taxon-name-part> <tp:taxon-name-part taxon-name-part-type="species">exilis</tp:taxon-name-part></tp:taxon-name></italic> (Emery), <italic><tp:taxon-name><tp:taxon-name-part taxon-name-part-type="genus">Temnothorax</tp:taxon-name-part> <tp:taxon-name-part taxon-name-part-type="species">semiruber</tp:taxon-name-part></tp:taxon-name></italic> (André), and <tp:taxon-name><tp:taxon-name-part taxon-name-part-type="genus">Tetramorium</tp:taxon-name-part> <tp:taxon-name-part taxon-name-part-type="uncertainty-rank">cf.</tp:taxon-name-part> <tp:taxon-name-part taxon-name-part-type="species">punctatum</tp:taxon-name-part></tp:taxon-name>. Second locality on Spoa-Mesochori rd. was near a road, opposite the Spoa-Mesochori rd. locality, area was overgrown by Mediterranean shrubland. The following ant species were recorded in the same area: <italic><tp:taxon-name><tp:taxon-name-part taxon-name-part-type="genus">Camponotus</tp:taxon-name-part> <tp:taxon-name-part taxon-name-part-type="species">jaliensis</tp:taxon-name-part></tp:taxon-name></italic> Dalla Torre, <italic><tp:taxon-name><tp:taxon-name-part taxon-name-part-type="genus">Camponotus</tp:taxon-name-part> <tp:taxon-name-part taxon-name-part-type="species">kiesenwetteri</tp:taxon-name-part></tp:taxon-name></italic> (Roger), <italic><tp:taxon-name><tp:taxon-name-part taxon-name-part-type="genus">Camponotus</tp:taxon-name-part> <tp:taxon-name-part taxon-name-part-type="species">lateralis</tp:taxon-name-part></tp:taxon-name></italic> (Olivier), <italic><tp:taxon-name><tp:taxon-name-part taxon-name-part-type="genus">Crematogaster</tp:taxon-name-part> <tp:taxon-name-part taxon-name-part-type="species">ionia</tp:taxon-name-part></tp:taxon-name></italic> Forel, <italic><tp:taxon-name><tp:taxon-name-part taxon-name-part-type="genus">Pheidole</tp:taxon-name-part> <tp:taxon-name-part taxon-name-part-type="species">pallidula</tp:taxon-name-part></tp:taxon-name></italic> (Nylander), <italic><tp:taxon-name><tp:taxon-name-part taxon-name-part-type="genus">Plagiolepis</tp:taxon-name-part> <tp:taxon-name-part taxon-name-part-type="species">pallescens</tp:taxon-name-part></tp:taxon-name></italic> sensu Radchenko, and <italic><tp:taxon-name><tp:taxon-name-part taxon-name-part-type="genus">Temnothorax</tp:taxon-name-part> <tp:taxon-name-part taxon-name-part-type="species">exilis</tp:taxon-name-part></tp:taxon-name></italic> (Emery).</p><p>Locality near Agios Nikolaos was located above the village. The vegetation at this locality is a Mediterranean shrubland and pine forest. The following ant species were recorded in the same area: <italic><tp:taxon-name><tp:taxon-name-part taxon-name-part-type="genus">Camponotus</tp:taxon-name-part> <tp:taxon-name-part taxon-name-part-type="species">ionius</tp:taxon-name-part></tp:taxon-name></italic> Emery, <italic><tp:taxon-name><tp:taxon-name-part taxon-name-part-type="genus">Camponotus</tp:taxon-name-part> <tp:taxon-name-part taxon-name-part-type="species">kiesenwetteri</tp:taxon-name-part></tp:taxon-name></italic> (Roger), <italic><tp:taxon-name><tp:taxon-name-part taxon-name-part-type="genus">Lepisiota</tp:taxon-name-part> <tp:taxon-name-part taxon-name-part-type="species">melas</tp:taxon-name-part></tp:taxon-name></italic> (Emery), <italic><tp:taxon-name><tp:taxon-name-part taxon-name-part-type="genus">Pheidole</tp:taxon-name-part> <tp:taxon-name-part taxon-name-part-type="species">pallidula</tp:taxon-name-part></tp:taxon-name></italic> (Nylander), <italic><tp:taxon-name><tp:taxon-name-part taxon-name-part-type="genus">Plagiolepis</tp:taxon-name-part> <tp:taxon-name-part taxon-name-part-type="species">pallescens</tp:taxon-name-part></tp:taxon-name></italic> sensu Radchenko, <tp:taxon-name><tp:taxon-name-part taxon-name-part-type="genus">Tetramorium</tp:taxon-name-part> <tp:taxon-name-part taxon-name-part-type="uncertainty-rank">cf.</tp:taxon-name-part> <tp:taxon-name-part taxon-name-part-type="species">caespitum</tp:taxon-name-part></tp:taxon-name>, and <tp:taxon-name><tp:taxon-name-part taxon-name-part-type="genus">Tetramorium</tp:taxon-name-part> <tp:taxon-name-part taxon-name-part-type="uncertainty-rank">cf.</tp:taxon-name-part> <tp:taxon-name-part taxon-name-part-type="species">punctatum</tp:taxon-name-part></tp:taxon-name>.</p><p>Locality near Achamandria was on a dry slope overgrown by Mediterranean shrubland and isolated pine trees. The following ant species were recorded in the same area: <italic><tp:taxon-name><tp:taxon-name-part taxon-name-part-type="genus">Camponotus</tp:taxon-name-part> <tp:taxon-name-part taxon-name-part-type="species">gestroi</tp:taxon-name-part></tp:taxon-name></italic> Emery, <italic><tp:taxon-name><tp:taxon-name-part taxon-name-part-type="genus">Camponotus</tp:taxon-name-part> <tp:taxon-name-part taxon-name-part-type="species">ionius</tp:taxon-name-part></tp:taxon-name></italic> Emery, <italic><tp:taxon-name><tp:taxon-name-part taxon-name-part-type="genus">Camponotus</tp:taxon-name-part> <tp:taxon-name-part taxon-name-part-type="species">jaliensis</tp:taxon-name-part></tp:taxon-name></italic> Dalla Torre, <italic><tp:taxon-name><tp:taxon-name-part taxon-name-part-type="genus">Camponotus</tp:taxon-name-part> <tp:taxon-name-part taxon-name-part-type="species">kiesenwetteri</tp:taxon-name-part></tp:taxon-name></italic> (Roger), <italic><tp:taxon-name><tp:taxon-name-part taxon-name-part-type="genus">Camponotus</tp:taxon-name-part> <tp:taxon-name-part taxon-name-part-type="species">lateralis</tp:taxon-name-part></tp:taxon-name></italic> (Olivier), <italic><tp:taxon-name><tp:taxon-name-part taxon-name-part-type="genus">Crematogaster</tp:taxon-name-part> <tp:taxon-name-part taxon-name-part-type="species">ionia</tp:taxon-name-part></tp:taxon-name></italic> Forel, <italic><tp:taxon-name><tp:taxon-name-part taxon-name-part-type="genus">Crematogaster</tp:taxon-name-part> <tp:taxon-name-part taxon-name-part-type="species">sordidula</tp:taxon-name-part></tp:taxon-name></italic> (Nylander), <italic><tp:taxon-name><tp:taxon-name-part taxon-name-part-type="genus">Lepisiota</tp:taxon-name-part> <tp:taxon-name-part taxon-name-part-type="species">nigra</tp:taxon-name-part></tp:taxon-name></italic> (Dalla Torre), <italic><tp:taxon-name><tp:taxon-name-part taxon-name-part-type="genus">Pheidole</tp:taxon-name-part> <tp:taxon-name-part taxon-name-part-type="species">pallidula</tp:taxon-name-part></tp:taxon-name></italic> (Nylander), <italic><tp:taxon-name><tp:taxon-name-part taxon-name-part-type="genus">Plagiolepis</tp:taxon-name-part> <tp:taxon-name-part taxon-name-part-type="species">taurica</tp:taxon-name-part></tp:taxon-name></italic> Santschi, <italic><tp:taxon-name><tp:taxon-name-part taxon-name-part-type="genus">Temnothorax</tp:taxon-name-part> <tp:taxon-name-part taxon-name-part-type="species">exilis</tp:taxon-name-part></tp:taxon-name></italic> (Emery), <italic><tp:taxon-name><tp:taxon-name-part taxon-name-part-type="genus">Temnothorax</tp:taxon-name-part> <tp:taxon-name-part taxon-name-part-type="species">recedens</tp:taxon-name-part></tp:taxon-name></italic> (Nylander), <italic><tp:taxon-name><tp:taxon-name-part taxon-name-part-type="genus">Temnothorax</tp:taxon-name-part> <tp:taxon-name-part taxon-name-part-type="species">semiruber</tp:taxon-name-part></tp:taxon-name></italic> (André), and <italic><tp:taxon-name><tp:taxon-name-part taxon-name-part-type="genus">Temnothorax</tp:taxon-name-part> <tp:taxon-name-part taxon-name-part-type="species">solerii</tp:taxon-name-part></tp:taxon-name></italic> (Menozzi). Locality near Trachanammos was in a sandy valley created by intermittent river, overgrown by Mediterranean shrubland. Nest was located in the soil, under stone beneath shrubs. The following ant species were recorded in the same area: <italic><tp:taxon-name><tp:taxon-name-part taxon-name-part-type="genus">Camponotus</tp:taxon-name-part> <tp:taxon-name-part taxon-name-part-type="species">kiesenwetteri</tp:taxon-name-part></tp:taxon-name></italic> (Roger), <italic><tp:taxon-name><tp:taxon-name-part taxon-name-part-type="genus">Lepisiota</tp:taxon-name-part> <tp:taxon-name-part taxon-name-part-type="species">nigra</tp:taxon-name-part></tp:taxon-name></italic> (Dalla Torre), <italic><tp:taxon-name><tp:taxon-name-part taxon-name-part-type="genus">Monomorium</tp:taxon-name-part> <tp:taxon-name-part taxon-name-part-type="species">subopacum</tp:taxon-name-part></tp:taxon-name></italic> (F. Smith) and <italic><tp:taxon-name><tp:taxon-name-part taxon-name-part-type="genus">Pheidole</tp:taxon-name-part> <tp:taxon-name-part taxon-name-part-type="species">pallidula</tp:taxon-name-part></tp:taxon-name></italic> (Nylander).</p></tp:treatment-sec><tp:treatment-sec><!--Section generated to contain objects referenced in tp:taxon-treatment.--><fig id="F4" position="float" orientation="portrait"><label>Figures 7–8.</label><caption><p>Worker head <bold>7</bold> <italic><tp:taxon-name><tp:taxon-name-part taxon-name-part-type="genus">Crematogaster</tp:taxon-name-part> <tp:taxon-name-part taxon-name-part-type="species">erectepilosa</tp:taxon-name-part></tp:taxon-name></italic> sp. n. <bold>8</bold> <italic><tp:taxon-name><tp:taxon-name-part taxon-name-part-type="genus">Crematogaster</tp:taxon-name-part> <tp:taxon-name-part taxon-name-part-type="species">cypria</tp:taxon-name-part></tp:taxon-name></italic>. Scale bar: 1 mm.</p></caption><graphic xmlns:xlink="http://www.w3.org/1999/xlink" xlink:href="zookeys-505-059-g004.jpg" position="float" orientation="portrait" xlink:type="simple" id="oo_44018.jpg"/></fig><fig id="F5" position="float" orientation="portrait"><label>Figures 9–12.</label><caption><p>Worker head and scapus <bold>9</bold> <italic><tp:taxon-name><tp:taxon-name-part taxon-name-part-type="genus">Crematogaster</tp:taxon-name-part> <tp:taxon-name-part taxon-name-part-type="species">gullukdagensis</tp:taxon-name-part></tp:taxon-name></italic> sp. n. <bold>10</bold> <italic><tp:taxon-name><tp:taxon-name-part taxon-name-part-type="genus">Crematogaster</tp:taxon-name-part> <tp:taxon-name-part taxon-name-part-type="species">erectepilosa</tp:taxon-name-part></tp:taxon-name></italic> sp. n. <bold>11</bold> <italic><tp:taxon-name><tp:taxon-name-part taxon-name-part-type="genus">Crematogaster</tp:taxon-name-part> <tp:taxon-name-part taxon-name-part-type="species">gullukdagensis</tp:taxon-name-part></tp:taxon-name></italic> sp. n. <bold>12</bold> <italic><tp:taxon-name><tp:taxon-name-part taxon-name-part-type="genus">Crematogaster</tp:taxon-name-part> <tp:taxon-name-part taxon-name-part-type="species">cypria</tp:taxon-name-part></tp:taxon-name></italic>. Scale bar: 1 mm (<bold>9</bold>), 0.5 mm (<bold>10–12</bold>).</p></caption><graphic xmlns:xlink="http://www.w3.org/1999/xlink" xlink:href="zookeys-505-059-g005.jpg" position="float" orientation="portrait" xlink:type="simple" id="oo_44019.jpg"/></fig><fig id="F6" position="float" orientation="portrait"><label>Figures 13–19.</label><caption><p>Mesosoma <bold>13</bold> <italic><tp:taxon-name><tp:taxon-name-part taxon-name-part-type="genus">Crematogaster</tp:taxon-name-part> <tp:taxon-name-part taxon-name-part-type="species">gullukdagensis</tp:taxon-name-part></tp:taxon-name></italic> sp. n. <bold>14</bold> <italic><tp:taxon-name><tp:taxon-name-part taxon-name-part-type="genus">Crematogaster</tp:taxon-name-part> <tp:taxon-name-part taxon-name-part-type="species">erectepilosa</tp:taxon-name-part></tp:taxon-name></italic> sp. n. <bold>15</bold> <italic><tp:taxon-name><tp:taxon-name-part taxon-name-part-type="genus">Crematogaster</tp:taxon-name-part> <tp:taxon-name-part taxon-name-part-type="species">cypria</tp:taxon-name-part></tp:taxon-name></italic> <bold>16</bold> <italic><tp:taxon-name><tp:taxon-name-part taxon-name-part-type="genus">Crematogaster</tp:taxon-name-part> <tp:taxon-name-part taxon-name-part-type="species">jehovae</tp:taxon-name-part></tp:taxon-name></italic> <bold>17</bold> <italic><tp:taxon-name><tp:taxon-name-part taxon-name-part-type="genus">Crematogaster</tp:taxon-name-part> <tp:taxon-name-part taxon-name-part-type="species">ionia</tp:taxon-name-part></tp:taxon-name></italic> <bold>18</bold> <italic><tp:taxon-name><tp:taxon-name-part taxon-name-part-type="genus">Crematogaster</tp:taxon-name-part> <tp:taxon-name-part taxon-name-part-type="species">schmidti</tp:taxon-name-part></tp:taxon-name></italic> <bold>19</bold> <italic><tp:taxon-name><tp:taxon-name-part taxon-name-part-type="genus">Crematogaster</tp:taxon-name-part> <tp:taxon-name-part taxon-name-part-type="species">lorteti</tp:taxon-name-part></tp:taxon-name></italic>. Scale bar: 1 mm.</p></caption><graphic xmlns:xlink="http://www.w3.org/1999/xlink" xlink:href="zookeys-505-059-g006.jpg" position="float" orientation="portrait" xlink:type="simple" id="oo_44020.jpg"/></fig><fig id="F1" position="float" orientation="portrait"><label>Figures 1–2.</label><caption><p><italic><tp:taxon-name><tp:taxon-name-part taxon-name-part-type="genus">Crematogaster</tp:taxon-name-part> <tp:taxon-name-part taxon-name-part-type="species">cypria</tp:taxon-name-part></tp:taxon-name></italic> Santschi, worker <bold>1</bold> dorsal <bold>2</bold> lateral. Scale bar: 1 mm.</p></caption><graphic xmlns:xlink="http://www.w3.org/1999/xlink" xlink:href="zookeys-505-059-g001.jpg" position="float" orientation="portrait" xlink:type="simple" id="oo_44015.jpg"/></fig><fig id="F7" position="float" orientation="portrait"><label>Figure 20.</label><caption><p>Distribution of <italic><tp:taxon-name><tp:taxon-name-part taxon-name-part-type="genus">Crematogaster</tp:taxon-name-part> <tp:taxon-name-part taxon-name-part-type="species">cypria</tp:taxon-name-part></tp:taxon-name></italic> Santschi (red circles), <italic><tp:taxon-name><tp:taxon-name-part taxon-name-part-type="genus">Crematogaster</tp:taxon-name-part> <tp:taxon-name-part taxon-name-part-type="species">erectepilosa</tp:taxon-name-part></tp:taxon-name></italic> sp. n. (yellow circles) and <italic><tp:taxon-name><tp:taxon-name-part taxon-name-part-type="genus">Crematogaster</tp:taxon-name-part> <tp:taxon-name-part taxon-name-part-type="species">gullukdagensis</tp:taxon-name-part></tp:taxon-name></italic> sp. n. (blue circle).</p></caption><graphic xmlns:xlink="http://www.w3.org/1999/xlink" xlink:href="zookeys-505-059-g007.jpg" position="float" orientation="portrait" xlink:type="simple" id="oo_44021.jpg"/></fig></tp:treatment-sec></tp:taxon-treatment>
