# Supplementary material for: Redescription of Crematogaster cypria Santschi, 1930, new status, with description of two new related species from Greece and Turkey (Hymenoptera, Formicidae)
Source: Zookeys. 2015 May 21;(505):59–77. doi: 10.3897/zookeys.505.9566 (PMC4453236; doi:10.3897/zookeys.505.9566)
Supplement: XML Treatment for Crematogaster gullukdagensis [file zookeys.505.9566-treatment3.xml]

<!DOCTYPE tp:taxon-treatment
  PUBLIC "-//TaxonX//DTD Taxonomic Treatment Publishing DTD v0 20100105//EN" "tax-treatment-NSO.dtd">
<tp:taxon-treatment xmlns:tp="http://www.plazi.org/taxpub"><tp:treatment-meta><kwd-group><label>Taxon classification</label><kwd><named-content content-type="kingdom">Animalia</named-content></kwd><kwd><named-content content-type="order">Hymenoptera</named-content></kwd><kwd><named-content content-type="family">Formicidae</named-content></kwd></kwd-group><mixed-citation publication-type="journal"><person-group><name><surname>Salata</surname><given-names>Sebastian</given-names></name><name><surname>Borowiec</surname><given-names>Lech</given-names></name></person-group><article-title>Redescription of <italic><tp:taxon-name><tp:taxon-name-part taxon-name-part-type="genus">Crematogaster</tp:taxon-name-part> <tp:taxon-name-part taxon-name-part-type="species">cypria</tp:taxon-name-part></tp:taxon-name></italic> Santschi, 1930, new status, with description of two new related species from Greece and Turkey (<tp:taxon-name><tp:taxon-name-part taxon-name-part-type="order">Hymenoptera</tp:taxon-name-part></tp:taxon-name>, <tp:taxon-name><tp:taxon-name-part taxon-name-part-type="family">Formicidae</tp:taxon-name-part></tp:taxon-name>)</article-title><source>Zookeys</source><day>21</day><month>5</month><year>2015</year><volume>2015</volume><issue>505</issue><fpage>59</fpage><lpage>77</lpage><pub-id pub-id-type="doi">10.3897/zookeys.505.9566</pub-id></mixed-citation></tp:treatment-meta><tp:nomenclature><tp:taxon-name>
                        <tp:taxon-name-part taxon-name-part-type="genus">Crematogaster</tp:taxon-name-part>
                        <tp:taxon-name-part taxon-name-part-type="species">gullukdagensis</tp:taxon-name-part>
                        <object-id xmlns:xlink="http://www.w3.org/1999/xlink" content-type="zoobank" xlink:type="simple">http://zoobank.org/9C76B398-7D55-4039-B93A-7E62C222248B</object-id>
                    </tp:taxon-name><tp:taxon-status xmlns:xlink="http://www.w3.org/1999/xlink" xlink:type="simple">sp. n.</tp:taxon-status></tp:nomenclature><tp:treatment-sec sec-type="Type material"><title>Type material.</title><p>Holotype worker: Collection L. Borowiec | <tp:taxon-name><tp:taxon-name-part taxon-name-part-type="family">Formicidae</tp:taxon-name-part></tp:taxon-name> | LBC-TR00073 || TURKEY, Antalaya Prov. | ancient Termessos | 1018 m, <named-content xmlns:xlink="http://www.w3.org/1999/xlink" content-type="dwc:verbatimCoordinates" xlink:type="simple">36°58/30°27</named-content> | 3 VII 2010, L. Borowiec (MNHW no. 1223); 15 paratype workers: the same data as holotype (DBET, CASC, TU no. ANTWEB1008863-ANTWEB1008878).</p></tp:treatment-sec><tp:treatment-sec sec-type="Differential diagnosis"><title>Differential diagnosis.</title><p>See diagnosis for <italic><tp:taxon-name><tp:taxon-name-part taxon-name-part-type="genus">Crematogaster</tp:taxon-name-part> <tp:taxon-name-part taxon-name-part-type="species">erectepilosa</tp:taxon-name-part></tp:taxon-name></italic> sp. n.</p></tp:treatment-sec><tp:treatment-sec sec-type="Description"><title>Description.</title><p>Measurements: Workers (n=16): HL: 0.981 ± 0.024 (0.932-1.027); HW: 1.001 ± 0.041 (0.949-1.084); SL: 0.894 ± 0.033 (0.843-0.988); EL: 0.224 ± 0.011 (0.201-0.246); EW: 0.156 ± 0.004 (0.151-0.168); ML:1.165 ± 0.054 (1.084-1.309); PSL: 0.229 ± 0.024 (0.19-0.294); SDL: 0.06 ± 0.01 (0.044-0.086); PL: 0.464 <!--PageBreak-->± 0.038 (0.424-0.576); PPL: 0.237 ± 0.025 (0.212-0.317); PH: 0.25 ± 0.024 (0.223-0.323); PPH: 0.283 ± 0.019 (0.263-0.338); PNW: 0.618 ± 0.02 (0.575-0.654); LHT: 0.806 ± 0.028 (0.749-0.86); PW: 0.362 ± 0.01 (0.344-0.38); PPW: 0.31 ± 0.015 (0.268-0.335); CI: 101.9 ± 2.0 (99.4-105.6); SI1: 90.7 ± 1.3 (88.7-93.6); SI2: 88.9 ± 1.8 (84.9-91.0); MI: 187.1 ± 4.1 (179.8-191.8); SPI: 26.3 ± 2.8 (20.2-30.4); PI1: 185.4 ± 12.9 (173.7-222.9); PI2: 58.7 ± 1.0 (57.4-60.8); PPI1: 83.9 ± 4.2 (77.8-93.8); PPI2: 50.2 ± 1.9 (43.6-52.5); HTI: 80.8 ± 1.6 (78.9-83.8); EI: 69.5 ± 3.1 (63.4-73.6); EI1: 22.9 ± 1.0 (20.2-24.5); EI2: 16.0 ± 0.3 (15.5-16.7).</p><p>Colour uniformly yellowish brown to pale brown, mesosoma not paler coloured than head and abdomen, legs and antennae the same colour as mesosoma (Figs <xref ref-type="fig" rid="F3">5</xref>, <xref ref-type="fig" rid="F3">6</xref>).</p><fig id="F3" position="float" orientation="portrait"><label>Figures 5–6.</label><caption><p><italic><tp:taxon-name><tp:taxon-name-part taxon-name-part-type="genus">Crematogaster</tp:taxon-name-part> <tp:taxon-name-part taxon-name-part-type="species">gullukdagensis</tp:taxon-name-part></tp:taxon-name></italic> sp. n., worker <bold>5</bold> dorsal <bold>6</bold> lateral. Scale bar: 1 mm.</p></caption><graphic xmlns:xlink="http://www.w3.org/1999/xlink" xlink:href="zookeys-505-059-g003.jpg" position="float" orientation="portrait" xlink:type="simple" id="oo_44017.jpg"/></fig><p>Head shape almost square, approximately as wide as long (CI: 101.9 ± 2.0), posterior margin of head in full-face view straight and laterally rounded, occipital carinae distinct (Fig. <xref ref-type="fig" rid="F5">9</xref>). Antennal scapes slightly surpassing head margin. Midline of eyes situ<!--PageBreak--><!--PageBreak--><!--PageBreak-->ated slightly above midline of head in full-face view, eyes moderately large (EI1: 22.9 ± 1.0) and protruding. Pronotum laterally rounded, with sharp lateral margins, promesonotal suture absent, mesonotum without posterior face more or less forming one plane with pronotum. Metanotal groove deep, laterally constricted; propodeal spines long, 2.7–2.9 times as long as wide at base, spiniform, in most specimens straight (Fig. <xref ref-type="fig" rid="F3">6</xref>). Dorsal face of propodeum short but distinct, convex in profile, posterior face of propodeum distinctly sloping, without transverse groove. Petiole in dorsal view cordiform, dorsum flat or slightly concave, without posterolateral tubercules or denticles, sides carinate, subpetiolar process absent. Postpetiole distinctly bilobed, with a narrow median impression, subpostpetiolar process absent.</p><fig id="F4" position="float" orientation="portrait"><label>Figures 7–8.</label><caption><p>Worker head <bold>7</bold> <italic><tp:taxon-name><tp:taxon-name-part taxon-name-part-type="genus">Crematogaster</tp:taxon-name-part> <tp:taxon-name-part taxon-name-part-type="species">erectepilosa</tp:taxon-name-part></tp:taxon-name></italic> sp. n. <bold>8</bold> <italic><tp:taxon-name><tp:taxon-name-part taxon-name-part-type="genus">Crematogaster</tp:taxon-name-part> <tp:taxon-name-part taxon-name-part-type="species">cypria</tp:taxon-name-part></tp:taxon-name></italic>. Scale bar: 1 mm.</p></caption><graphic xmlns:xlink="http://www.w3.org/1999/xlink" xlink:href="zookeys-505-059-g004.jpg" position="float" orientation="portrait" xlink:type="simple" id="oo_44018.jpg"/></fig><fig id="F5" position="float" orientation="portrait"><label>Figures 9–12.</label><caption><p>Worker head and scapus <bold>9</bold> <italic><tp:taxon-name><tp:taxon-name-part taxon-name-part-type="genus">Crematogaster</tp:taxon-name-part> <tp:taxon-name-part taxon-name-part-type="species">gullukdagensis</tp:taxon-name-part></tp:taxon-name></italic> sp. n. <bold>10</bold> <italic><tp:taxon-name><tp:taxon-name-part taxon-name-part-type="genus">Crematogaster</tp:taxon-name-part> <tp:taxon-name-part taxon-name-part-type="species">erectepilosa</tp:taxon-name-part></tp:taxon-name></italic> sp. n. <bold>11</bold> <italic><tp:taxon-name><tp:taxon-name-part taxon-name-part-type="genus">Crematogaster</tp:taxon-name-part> <tp:taxon-name-part taxon-name-part-type="species">gullukdagensis</tp:taxon-name-part></tp:taxon-name></italic> sp. n. <bold>12</bold> <italic><tp:taxon-name><tp:taxon-name-part taxon-name-part-type="genus">Crematogaster</tp:taxon-name-part> <tp:taxon-name-part taxon-name-part-type="species">cypria</tp:taxon-name-part></tp:taxon-name></italic>. Scale bar: 1 mm (<bold>9</bold>), 0.5 mm (<bold>10–12</bold>).</p></caption><graphic xmlns:xlink="http://www.w3.org/1999/xlink" xlink:href="zookeys-505-059-g005.jpg" position="float" orientation="portrait" xlink:type="simple" id="oo_44019.jpg"/></fig><fig id="F6" position="float" orientation="portrait"><label>Figures 13–19.</label><caption><p>Mesosoma <bold>13</bold> <italic><tp:taxon-name><tp:taxon-name-part taxon-name-part-type="genus">Crematogaster</tp:taxon-name-part> <tp:taxon-name-part taxon-name-part-type="species">gullukdagensis</tp:taxon-name-part></tp:taxon-name></italic> sp. n. <bold>14</bold> <italic><tp:taxon-name><tp:taxon-name-part taxon-name-part-type="genus">Crematogaster</tp:taxon-name-part> <tp:taxon-name-part taxon-name-part-type="species">erectepilosa</tp:taxon-name-part></tp:taxon-name></italic> sp. n. <bold>15</bold> <italic><tp:taxon-name><tp:taxon-name-part taxon-name-part-type="genus">Crematogaster</tp:taxon-name-part> <tp:taxon-name-part taxon-name-part-type="species">cypria</tp:taxon-name-part></tp:taxon-name></italic> <bold>16</bold> <italic><tp:taxon-name><tp:taxon-name-part taxon-name-part-type="genus">Crematogaster</tp:taxon-name-part> <tp:taxon-name-part taxon-name-part-type="species">jehovae</tp:taxon-name-part></tp:taxon-name></italic> <bold>17</bold> <italic><tp:taxon-name><tp:taxon-name-part taxon-name-part-type="genus">Crematogaster</tp:taxon-name-part> <tp:taxon-name-part taxon-name-part-type="species">ionia</tp:taxon-name-part></tp:taxon-name></italic> <bold>18</bold> <italic><tp:taxon-name><tp:taxon-name-part taxon-name-part-type="genus">Crematogaster</tp:taxon-name-part> <tp:taxon-name-part taxon-name-part-type="species">schmidti</tp:taxon-name-part></tp:taxon-name></italic> <bold>19</bold> <italic><tp:taxon-name><tp:taxon-name-part taxon-name-part-type="genus">Crematogaster</tp:taxon-name-part> <tp:taxon-name-part taxon-name-part-type="species">lorteti</tp:taxon-name-part></tp:taxon-name></italic>. Scale bar: 1 mm.</p></caption><graphic xmlns:xlink="http://www.w3.org/1999/xlink" xlink:href="zookeys-505-059-g006.jpg" position="float" orientation="portrait" xlink:type="simple" id="oo_44020.jpg"/></fig><p>Head surface finely and sparsely punctate, without microreticulation between punctures, shiny. Masticatory margin of mandibles with four teeth, surface of mandibles distinctly carinate. Clypeus laterally with thin carinae, in the middle smooth or with indistinct carinae. Antennal scrobes laterally with 7–9 long carinae extending <!--PageBreak-->to mid length of eye, also genae with carinae and area behind eyes with thin carinae. Whole surface of head appears shiny. Vestiture of head mostly with sparse, short, adjacent to suberect hairs and 4–6 long erect setae on frons and several long erect setae on underside. Antennal scapes on anterior and dorsal surface bearing suberect setae, sometimes with 2–3 longer and more erect setae, on posterior surface basally with adjacent and distally suberect setae (Figs <xref ref-type="fig" rid="F5">9</xref>, <xref ref-type="fig" rid="F5">12</xref>). Surface of scape with indistinct microreticulation, shiny. Pronotum dorsolaterally with longitudinal rugae, anterior face mostly sparsely punctate and at most with few very short rugae, posterior face only with punctuation, surface of pronotum appears more or less shiny. Whole dorsal surface of pronotum bearing mixed sparse, short adjacent to suberect and long erect setae. Sides of pronotum only in anterior half with more or less distinct thin, transverse carinae, posterior half in most specimens completely smooth. Mesonotum dorsally on sides with longitudinal and oblique rugae, centrally partly smooth, more or less shiny, with distinct median keel in most specimens running from anterior margin of mesonotum to its ½-⅔ length, never reaching to posterior margin of mesonotum. Surface of mesonotum with very sparse, short adjacent setae. Mesopleuron on whole surface with dense, transverse carinae. Dorsal face of propodeum laterally with longitudinal carinae, in central part more or less smooth, with very sparse and short adjacent pubescence, slope of propodeum smooth and shiny, metapleuron on whole surface with dense, transverse carinae. Petiole on sides and posterior half with long erect setae, also post<!--PageBreak-->petiolar tubercles several erect setae. First gastral tergite with sparse, moderately long, adjacent to suberect basic pubescence and on whole surface with sparse, moderately long erect setae (Fig. <xref ref-type="fig" rid="F3">6</xref>), subsequent tergites with row of erect setae along posterior margins. Whole surface of tergites with very fine microreticulation, appears shiny. First sternite with moderately long and sparse basic pubescence and numerous long, erect setae. Legs bearing sparse, moderately long, adjacent to suberect pubescence.</p></tp:treatment-sec><tp:treatment-sec sec-type="Etymology"><title>Etymology.</title><p>Named after terra typica: Güllük Dag mountains in Antalya Province of Turkey.</p></tp:treatment-sec><tp:treatment-sec sec-type="Distribution"><title>Distribution.</title><p>SW Turkey (Fig. <xref ref-type="fig" rid="F7">20</xref>).</p><fig id="F7" position="float" orientation="portrait"><label>Figure 20.</label><caption><p>Distribution of <italic><tp:taxon-name><tp:taxon-name-part taxon-name-part-type="genus">Crematogaster</tp:taxon-name-part> <tp:taxon-name-part taxon-name-part-type="species">cypria</tp:taxon-name-part></tp:taxon-name></italic> Santschi (red circles), <italic><tp:taxon-name><tp:taxon-name-part taxon-name-part-type="genus">Crematogaster</tp:taxon-name-part> <tp:taxon-name-part taxon-name-part-type="species">erectepilosa</tp:taxon-name-part></tp:taxon-name></italic> sp. n. (yellow circles) and <italic><tp:taxon-name><tp:taxon-name-part taxon-name-part-type="genus">Crematogaster</tp:taxon-name-part> <tp:taxon-name-part taxon-name-part-type="species">gullukdagensis</tp:taxon-name-part></tp:taxon-name></italic> sp. n. (blue circle).</p></caption><graphic xmlns:xlink="http://www.w3.org/1999/xlink" xlink:href="zookeys-505-059-g007.jpg" position="float" orientation="portrait" xlink:type="simple" id="oo_44021.jpg"/></fig></tp:treatment-sec><tp:treatment-sec sec-type="Biological data"><title>Biological data.</title><p>The ants were collected on the trunk of a small oak species and on ground around the tree. The type locality is in a montane area within the ancient Termessos city, at 1018 m a.s.l. The following ant species were recorded from the same area: <italic><tp:taxon-name><tp:taxon-name-part taxon-name-part-type="genus">Aphaenogaster</tp:taxon-name-part> <tp:taxon-name-part taxon-name-part-type="species">festae</tp:taxon-name-part></tp:taxon-name></italic> Emery, <italic><tp:taxon-name><tp:taxon-name-part taxon-name-part-type="genus">Aphaenogaster</tp:taxon-name-part> <tp:taxon-name-part taxon-name-part-type="species">maculifrons</tp:taxon-name-part></tp:taxon-name></italic> Kiran &amp; Aktaç, <italic><tp:taxon-name><tp:taxon-name-part taxon-name-part-type="genus">Aphaenogaster</tp:taxon-name-part> <tp:taxon-name-part taxon-name-part-type="species">sporadis</tp:taxon-name-part></tp:taxon-name></italic> Santschi, <italic><tp:taxon-name><tp:taxon-name-part taxon-name-part-type="genus">Camponotus</tp:taxon-name-part> <tp:taxon-name-part taxon-name-part-type="species">aethiops</tp:taxon-name-part></tp:taxon-name></italic> (Latreille), <italic><tp:taxon-name><tp:taxon-name-part taxon-name-part-type="genus">Camponotus</tp:taxon-name-part> <tp:taxon-name-part taxon-name-part-type="species">boghossiani</tp:taxon-name-part></tp:taxon-name></italic> Forel, <italic><tp:taxon-name><tp:taxon-name-part taxon-name-part-type="genus">Camponotus</tp:taxon-name-part> <tp:taxon-name-part taxon-name-part-type="species">lateralis</tp:taxon-name-part></tp:taxon-name></italic> (Olivier), <italic><tp:taxon-name><tp:taxon-name-part taxon-name-part-type="genus">Camponotus</tp:taxon-name-part> <tp:taxon-name-part taxon-name-part-type="species">samius</tp:taxon-name-part></tp:taxon-name></italic> Forel, <italic><tp:taxon-name><tp:taxon-name-part taxon-name-part-type="genus">Cataglyphis</tp:taxon-name-part></tp:taxon-name></italic> sp., <tp:taxon-name><tp:taxon-name-part taxon-name-part-type="genus">Crematogaster</tp:taxon-name-part> <tp:taxon-name-part taxon-name-part-type="uncertainty-rank">cf.</tp:taxon-name-part> <tp:taxon-name-part taxon-name-part-type="species">ionia</tp:taxon-name-part></tp:taxon-name>, <italic><tp:taxon-name><tp:taxon-name-part taxon-name-part-type="genus">Lasius</tp:taxon-name-part> <tp:taxon-name-part taxon-name-part-type="species">lasoides</tp:taxon-name-part></tp:taxon-name></italic> (Emery), <tp:taxon-name><tp:taxon-name-part taxon-name-part-type="genus">Messor</tp:taxon-name-part> <tp:taxon-name-part taxon-name-part-type="uncertainty-rank">cf.</tp:taxon-name-part> <tp:taxon-name-part taxon-name-part-type="species">structor</tp:taxon-name-part></tp:taxon-name>, <italic><tp:taxon-name><tp:taxon-name-part taxon-name-part-type="genus">Pheidole</tp:taxon-name-part> <tp:taxon-name-part taxon-name-part-type="species">pallidula</tp:taxon-name-part></tp:taxon-name></italic> (Nylander), <italic><tp:taxon-name><tp:taxon-name-part taxon-name-part-type="genus">Tetramorium</tp:taxon-name-part> <tp:taxon-name-part taxon-name-part-type="species">anatolicum</tp:taxon-name-part></tp:taxon-name></italic> Csösz &amp; Schulz, and <tp:taxon-name><tp:taxon-name-part taxon-name-part-type="genus">Tetramorium</tp:taxon-name-part> <tp:taxon-name-part taxon-name-part-type="uncertainty-rank">cf.</tp:taxon-name-part> <tp:taxon-name-part taxon-name-part-type="species">semilaeve</tp:taxon-name-part></tp:taxon-name>.</p></tp:treatment-sec></tp:taxon-treatment>
